# Supplementary material for: Phylogenetic analysis and divergence time estimation of Lycium species in China based on the chloroplast genomes
Source: BMC Genomics. 2024 Jun 6;25:569. doi: 10.1186/s12864-024-10487-9 (PMC11155141; doi:10.1186/s12864-024-10487-9)
Supplement: Supplementary file 2 — Supplementary Material 2 [file 12864_2024_10487_MOESM2_ESM.xls]

## Sheet: Table S1
Table S1 Comparison of sequence length and GC content of 15 Lycium CPGs
Taxon	Full Sequence		LSC regione		SSC regione		IR region		No. of total genes
	Length	GC content	Length	GC ontent	Length	GC content	Length	GC content
Lycium chinense var. potaninii	155611	37.8	86565	35.9	18215	32.3	25415	43.2	128
Lycium changjicum	154890	37.9	85892	35.9	18210	32.3	25394	43.2	132
Lycium chinense	155644	37.8	86613	35.9	18203	32.3	25414	43.2	128
Lycium ruthenicum	154966	37.9	85973	35.9	18204	32.3	25394	43.1	132
Lycium dasystemum var. rubricaulium	155641	37.8	86524	35.9	18178	32.4	25469	43.1	131
Lycium barbarum var. auranticarpum	155662	37.8	86565	35.9	18190	32.3	25453	43.2	128
Lycium truncatum	155638	37.8	86590	35.9	18215	32.3	25416	43.1	128
Lycium amarum	155677	37.8	86635	35.8	18214	32.3	25414	43.2	128
Lycium barbarum var. implicatum	154892	37.9	85895	35.9	18209	32.4	25394	43.1	132
Lycium barbarum	155653	37.8	86548	35.9	18215	32.4	25445	43.1	128
Lycium qingshuiheense	154892	37.9	85894	35.9	18209	32.3	25394	43.1	132
Lycium ningxiaense	154892	37.9	85894	35.9	18209	32.3	25394	43.1	132
Lycium dasystemum	155622	37.8	86516	35.9	18205	32.3	25450	43.2	128
Lycium yunnanense	155620	37.8	86515	35.9	18206	32.3	25449	43.1	128
Lycium cylindricum	155662	37.8	86564	35.9	18190	32.4	25453	43.2	128

## Sheet: Table S2
Table S2 Comparison of plastid protein-coding genes
gene	Total site num	PI site num	Percent of PI site
atpA	1518	108	0.0711462
atpB	1527	7	0.00458415
atpE	417	42	0.100719
atpF	567	42	0.0740741
atpH	240	11	0.0458333
atpI	738	45	0.0609756
ccsA	954	130	0.136268
cemA	687	51	0.0742358
matK	1563	259	0.165707
ndhA	1101	136	0.123524
ndhB	1527	27	0.0176817
ndhC	357	28	0.0784314
ndhE	339	25	0.0737463
ndhF	2238	367	0.163986
ndhG	525	52	0.0990476
ndhH	1176	49	0.0416667
ndhJ	492	38	0.0772358
ndhK	879	44	0.0500569
petA	978	76	0.0777096
petD	519	29	0.0558767
petL	90	5	0.0555556
petN	204	4	0.0196078
psaA	2247	103	0.0458389
psaB	2199	99	0.0450205
psaC	240	10	0.0416667
psaI	105	3	0.0285714
psaJ	192	8	0.0416667
psbA	1056	51	0.0482955
psbB	1521	69	0.0453649
psbD	1056	49	0.0464015
psbE	246	6	0.0243902
psbF	135	7	0.0518519
psbH	252	20	0.0793651
psbK	186	11	0.0591398
psbM	105	4	0.0380952
rbcL	1485	114	0.0767677
rpl14	363	24	0.0661157
rpl2	825	39	0.0472727
rpl20	573	33	0.0575916
rpl22	477	70	0.146751
rpl23	291	22	0.0756014
rpl33	195	19	0.0974359
rpl36	120	8	0.0666667
rpoA	1212	70	0.0577558
rpoB	3213	197	0.0613134
rpoC1	2121	135	0.0636492
rps11	411	34	0.0827251
rps12	384	21	0.0546875
rps14	324	19	0.058642
rps15	267	17	0.0636704
rps18	354	19	0.0536723
rps2	705	45	0.0638298
rps4	603	46	0.0762852
rps7	462	10	0.021645
rps8	399	35	0.0877193
Total	42960	2992	0.0697

## Sheet: Table S3
Table S3 Species and data description of CPGs used in this study
Source	Taxon	Longitude	Latitude	Altitude (m)	Collection site	Collection number	Herbarium deposit*	Genbank accession
Assembled in our lab	Lycium chinense var. potaninii	106.099	36.704	1382	Wuzhong, Ningxia	zlnmu2022295	NMU	PP239390
	Lycium changjicum	89.1913	44.0689	587	Jimusaer, Xinjiang	zlnmu2023264	NMU	PP239394
	Lycium chinense	106.183	36.1057	1603	Guyuan, Ningxia	zlnmu2022198	NMU	PP239397
	Lycium ruthenicum	106.343	38.0251	1139	Yinchuan, Ningxia	zlnmu2022214	NMU	PP239396
	Lycium dasystemum var. rubricaulium	96.4266	36.504	2690	Dulan, Qinghai	zlnmu2023270	NMU	PP239388
	Lycium barbarum var. auranticarpum	106.343	38.0251	1139	Lingwu, Ningxia	zlnmu2022031	NMU	PP239401
	Lycium truncatum	112.456	37.7606	832	Taiyuan, Shanxi	zlnmu2023245	NMU	PP239386
	Lycium amarum	91.6795	29.018	3750	Qionjie, Xizzang	zlnmu2023167	NMU	PP239393
	Lycium barbarum var. implicatum	105.324	37.2757	1178	Zhongwei, Ningxia	zlnmu2022293	NMU	PP239395
	Lycium barbarum	106.794	39.1822	1037	Shizuishan, Ningxia	zlnmu2022044	NMU	PP239392
	Lycium qingshuiheense	105.324	37.2757	1178	Zhongwei, Ningxia	zlnmu2022307	NMU	PP239400
	Lycium ningxiaense	105.324	37.2756	1816	Zhongwei, Ningxia	zlnmu2022237	NMU	PP239391
	Lycium dasystemum	89.1913	44.0689	587	Jimusaer, Xinjiang	zlnmu2023266	NMU	PP239399
	Lycium yunnanense	98.7332	28.6313	2100	Diqin, Yunnan	zlnmu2023281	NMU	PP239387
	Lycium cylindricum	89.8962	43.8061	1018	Qitai, Xinjiang	zlnmu2023268	NMU	PP239398
	Mandragora caulescens	102.915	30.8922	3867	Wenchuan,Sichuan	zlnmu2023116	NMU	PP239389
Downloaded from Genbank	Anisodus acutangulus					-	-	MN781973
	Atropa belladonna					-	-	AJ316582
	Atropanthe sinensis					-	-	MK411818
	Capsicum annuum					-	-	JX270811
	Cyphomandra betacea					-	-	MN599115
	Datura metel					-	-	OM066075
	Hyoscyamus niger					-	-	KF248009
	Lycianthes radiata					-	-	MZ221873
	Solanum lycopersicum					-	-	OQ473521
	Nicandra physalodes					-	-	MN165114
	Nicotiana tabacum					-	-	OQ473886
	Petunia hybrida					-	-	MF459662
	Physalis angulata					-	-	MT644125
	Physochlaina physaloides					-	-	MN262642
	Przewalskia tangutica					-	-	KY352315
	Scopolia carniolica					-	-	MT937171
	Solanum melongena					-	-	OP688482
	Solanum nigrum					-	-	MW285079
	Tubocapsicum anomalum					-	-	MW829600
	Withania frutescens					-	-	ON153173
	Calystegia hederacea					-	-	OR858636
	Convolvulus arvensis					-	-	MW054627
Abbreviations:NMU,Herbarium of North MinZu University.
